# Supplementary material for: Chromosome length is constrained by spindle scaling to ensure faithful mitosis in mammals
Source: Mol Syst Biol. 2026 Jan 15;22(4):480–96. doi: 10.1038/s44320-026-00188-8 (PMC13047055; doi:10.1038/s44320-026-00188-8)
Supplement: Supplementary file 5 — Movie EV4 [file 44320_2026_188_MOESM5_ESM.zip]

Archive with 3 entries (2 files):
- Movie EV4/
- Movie EV4/Movie EV4.txt
- Movie EV4/MSB-2025-13173R-Movie_EV4.mp4
