# Supplementary material for: Chromosome length is constrained by spindle scaling to ensure faithful mitosis in mammals
Source: Mol Syst Biol. 2026 Jan 15;22(4):480–96. doi: 10.1038/s44320-026-00188-8 (PMC13047055; doi:10.1038/s44320-026-00188-8)
Supplement: Supplementary file 6 — Movie EV5 [file 44320_2026_188_MOESM6_ESM.zip › Movie EV5/Movie EV5.txt]

Movie EV5. 3D anaphase chromosome movie of Chr2+1 diESCs.
