# Supplementary material for: Chromosome length is constrained by spindle scaling to ensure faithful mitosis in mammals
Source: Mol Syst Biol. 2026 Jan 15;22(4):480–96. doi: 10.1038/s44320-026-00188-8 (PMC13047055; doi:10.1038/s44320-026-00188-8)
Supplement: Supplementary file 8 — Movie EV7 [file 44320_2026_188_MOESM8_ESM.zip › Movie EV7/Movie EV7.txt]

Movie EV7. Live cell imaging movie of Chr1+2’ diESCs.
