# Supplementary material for: Chromosome length is constrained by spindle scaling to ensure faithful mitosis in mammals
Source: Mol Syst Biol. 2026 Jan 15;22(4):480–96. doi: 10.1038/s44320-026-00188-8 (PMC13047055; doi:10.1038/s44320-026-00188-8)
Supplement: Supplementary file 12 — Movie EV11 [file 44320_2026_188_MOESM12_ESM.zip › Movie EV11/Movie EV11.txt]

Movie EV11. Live cell imaging movie of WT diESCs with Aurora B inhibitor.
