# Supplementary material for: Chromosome length is constrained by spindle scaling to ensure faithful mitosis in mammals
Source: Mol Syst Biol. 2026 Jan 15;22(4):480–96. doi: 10.1038/s44320-026-00188-8 (PMC13047055; doi:10.1038/s44320-026-00188-8)
Supplement: Supplementary file 13 — Movie EV12 [file 44320_2026_188_MOESM13_ESM.zip › Movie EV12/Movie EV12.txt]

Movie EV12. Live cell imaging movie of Chr4+5 diESCs with Aurora B inhibitor.
