# Supplementary material for: Chromosome length is constrained by spindle scaling to ensure faithful mitosis in mammals
Source: Mol Syst Biol. 2026 Jan 15;22(4):480–96. doi: 10.1038/s44320-026-00188-8 (PMC13047055; doi:10.1038/s44320-026-00188-8)
Supplement: Supplementary file 15 — Source data Fig. 1 [file 44320_2026_188_MOESM15_ESM.zip]

Archive with 19 entries (15 files):
- Figure 1/
- Figure 1/1A/
- Figure 1/1A/G-banding Karyotype Chr2+1 haESC.tif
- Figure 1/1A/G-banding Karyotype Chr2+3 haESC.tif
- Figure 1/1A/G-banding Karyotype Chr4+5 haESC.tif
- Figure 1/1B/
- Figure 1/1B/FACS Chr1+2‘ Day0.pdf
- Figure 1/1B/FACS Chr1+2‘ Day26.pdf
- Figure 1/1B/FACS Chr2+1 Day0.pdf
- Figure 1/1B/FACS Chr2+1 Day26.pdf
- Figure 1/1B/FACS Chr2+3 Day0.pdf
- Figure 1/1B/FACS Chr2+3 Day26.pdf
- Figure 1/1B/FACS Chr4+5 Day0.pdf
- Figure 1/1B/FACS Chr4+5 Day26.pdf
- Figure 1/1B/FACS WT Day0.pdf
- Figure 1/1B/FACS WT Day26.pdf
- Figure 1/1B/Readme.txt
- Figure 1/1C/
- Figure 1/1C/Percentage of Cell Cycle.xlsx
