# Supplementary material for: Chromosome length is constrained by spindle scaling to ensure faithful mitosis in mammals
Source: Mol Syst Biol. 2026 Jan 15;22(4):480–96. doi: 10.1038/s44320-026-00188-8 (PMC13047055; doi:10.1038/s44320-026-00188-8)
Supplement: Supplementary file 15 — Source data Fig. 1 [file 44320_2026_188_MOESM15_ESM.zip › Figure 1/1C/Percentage of Cell Cycle.xlsx]

## Sheet: Sheet2
Description：cell cycle data from all samples were analyzed using FlowJo software, with three biological replicates for each cell line.
Cell Line	G 1	G1+S	G1+S+G2/M
	39.6	75.8	94
WT	47.8	78.7	93.7
	37.1	74.7	95.4
	25	59.2	91
Chr1+2'	25.9	59.7	91.1
	27.4	65.5	93.3
	24.3	56.4	91.7
Chr4+5	22.7	59.9	91.6
	23.6	70.3	94.9
	22.8	53.1	87.5
Chr2+3	24.9	57.9	93.7
	21.8	53.8	91.5
	18.9	53.6	86.4
Chr2+1	20.7	53.8	87.8
	23	60	88.6
