# Supplementary material for: Chromosome length is constrained by spindle scaling to ensure faithful mitosis in mammals
Source: Mol Syst Biol. 2026 Jan 15;22(4):480–96. doi: 10.1038/s44320-026-00188-8 (PMC13047055; doi:10.1038/s44320-026-00188-8)
Supplement: Supplementary file 16 — Source data Fig. 2 [file 44320_2026_188_MOESM16_ESM.zip]

Archive with 59 entries (51 files):
- Figure 2/
- Figure 2/2A/
- Figure 2/2A/Live cell imaging 3D Chr1+2'.tif
- Figure 2/2A/Live cell imaging 3D Chr2+1.tif
- Figure 2/2A/Live cell imaging 3D Chr2+3.tif
- Figure 2/2A/Live cell imaging 3D Chr4+5.tif
- Figure 2/2A/Live cell imaging 3D WT.tif
- Figure 2/2B/
- Figure 2/2B/Live cell imaging Chr1+2' 0 min.tif
- Figure 2/2B/Live cell imaging Chr1+2' 12 min.tif
- Figure 2/2B/Live cell imaging Chr1+2' 15 min.tif
- Figure 2/2B/Live cell imaging Chr1+2' 18 min.tif
- Figure 2/2B/Live cell imaging Chr1+2' 3 min.tif
- Figure 2/2B/Live cell imaging Chr1+2' 6 min.tif
- Figure 2/2B/Live cell imaging Chr1+2' 9 min.tif
- Figure 2/2B/Live cell imaging Chr2+1 0 min.tif
- Figure 2/2B/Live cell imaging Chr2+1 15 min.tif
- Figure 2/2B/Live cell imaging Chr2+1 42 min.tif
- Figure 2/2B/Live cell imaging Chr2+1 48 min.tif
- Figure 2/2B/Live cell imaging Chr2+1 51 min.tif
- Figure 2/2B/Live cell imaging Chr2+1 54 min.tif
- Figure 2/2B/Live cell imaging Chr2+1 9 min.tif
- Figure 2/2B/Live cell imaging Chr2+3 0 min.tif
- Figure 2/2B/Live cell imaging Chr2+3 12 min.tif
- Figure 2/2B/Live cell imaging Chr2+3 15 min.tif
- Figure 2/2B/Live cell imaging Chr2+3 18 min.tif
- Figure 2/2B/Live cell imaging Chr2+3 21 min.tif
- Figure 2/2B/Live cell imaging Chr2+3 3 min.tif
- Figure 2/2B/Live cell imaging Chr2+3 9 min.tif
- Figure 2/2B/Live cell imaging Chr4+5 0 min.tif
- Figure 2/2B/Live cell imaging Chr4+5 12 min.tif
- Figure 2/2B/Live cell imaging Chr4+5 15 min.tif
- Figure 2/2B/Live cell imaging Chr4+5 18 min.tif
- Figure 2/2B/Live cell imaging Chr4+5 3 min.tif
- Figure 2/2B/Live cell imaging Chr4+5 6 min.tif
- Figure 2/2B/Live cell imaging Chr4+5 9 min.tif
- Figure 2/2B/Live cell imaging WT 0 min.tif
- Figure 2/2B/Live cell imaging WT 12 min.tif
- Figure 2/2B/Live cell imaging WT 15 min.tif
- Figure 2/2B/Live cell imaging WT 18 min.tif
- Figure 2/2B/Live cell imaging WT 3 min.tif
- Figure 2/2B/Live cell imaging WT 6 min.tif
- Figure 2/2B/Live cell imaging WT 9 min.tif
- Figure 2/2C/
- Figure 2/2C/Live-cell imaging Chr2+3.tif
- Figure 2/2D/
- Figure 2/2D/Length of spindle axis.xlsx
- Figure 2/2E/
- Figure 2/2E/Half length of spindle axis and length of the longest chromosome.xlsx
- Figure 2/2F/
- Figure 2/2F/Length of spindle axes in cells of different DNA ploidy.xlsx
- Figure 2/2G/
- Figure 2/2G/FACS Chr2+1 ESCs Day0.pdf
- Figure 2/2G/FACS Chr2+1 ESCs Day26.pdf
- Figure 2/2G/FACS Chr2+3 ESCs Day0.pdf
- Figure 2/2G/FACS Chr2+3 ESCs Day26.pdf
- Figure 2/2G/Live cell imaging 3D Chr2+1 ESCs.tif
- Figure 2/2G/Live cell imaging 3D Chr2+3 ESCs.tif
- Figure 2/2G/Readme.txt
