# Supplementary material for: Chromosome length is constrained by spindle scaling to ensure faithful mitosis in mammals
Source: Mol Syst Biol. 2026 Jan 15;22(4):480–96. doi: 10.1038/s44320-026-00188-8 (PMC13047055; doi:10.1038/s44320-026-00188-8)
Supplement: Supplementary file 16 — Source data Fig. 2 [file 44320_2026_188_MOESM16_ESM.zip › Figure 2/2D/Length of spindle axis.xlsx]

## Sheet: Sheet2
Description：length of spindle axis was measured at the end of anaphase using images taken from live cell imaging, each number represents a biological replicate.
Cell Line	Length of spindle axis (μm)
WT	15.16	12.09	11.99	13.08	13.29	13.2	13.72	15.01	15.89	13.19	13.36	15.18	13	15.9	16.1	16.9	15.9	16.2	16.8	17.16	17.1	16.9	16.3	12.8	16	16.8	15.1	15	16.8	15.5	16.5	17.4	16.2	13.6	15.1	14.6	15.2	15	15	12.7	14.6	15.3	13.9	14.5	16	15.3	13.2	14.2	14
Chr1+2‘	15.49	16.7	15.69	15.97	13.49	13.91	14.08	14.45	16.3	14.81	14.92	14.23	15.25	17.85	17.16	17.24	18.05	15.25	14.89	13.98	16.65	16.55	15.58	15.78
Chr4+5	18.53	16.12	16.12	16.16	16.36	16.98	17.23	16.42	14.17	16.88	14.28	14.69	15	18.24	17.1	14.29	15.16	17.91	16.94
Chr2+3	15.22	15.57	16.37	18.37	16.96	17.29	16.32	15.52	17.2	16.46	15.38	16.38	15.08	19.18	18.82	19.61	16.3	15.63	14.58	14.91
Chr2+1	14.09	15.45	13.06	18.09	18.66	16.54	15.56	21.7	19.12	16.74	16.91	15.08	14.6	15.75	19.63	21.6	18.67	16.24	15.74	14.21	16.77	15.96	14.81	15.58	16.56	16.09	16.54	15.39	16.47
[truncated: 14 more columns]
