# Supplementary material for: Chromosome length is constrained by spindle scaling to ensure faithful mitosis in mammals
Source: Mol Syst Biol. 2026 Jan 15;22(4):480–96. doi: 10.1038/s44320-026-00188-8 (PMC13047055; doi:10.1038/s44320-026-00188-8)
Supplement: Supplementary file 16 — Source data Fig. 2 [file 44320_2026_188_MOESM16_ESM.zip › Figure 2/2E/Half length of spindle axis and length of the longest chromosome.xlsx]

## Sheet: Half length of spindle axis
Description：these values were derived from Figure 2C, with each data point divided by two.
Cell Line	Length of spindle axis (μm)
WT	7.58	6.045	5.995	6.54	6.645	6.6	6.86	7.505	7.945	6.595	6.68	7.59	6.5	7.95	8.05	8.45	7.95	8.1	8.4	8.58	8.55	8.45	8.15	6.4	8	8.4	7.55	7.5	8.4	7.75	8.25	8.7	8.1	6.8	7.55	7.3	7.6	7.5	7.5	6.35	7.3	7.65	6.95	7.25	8	7.65	6.6	7.1	7
Chr1+2‘	7.745	8.35	7.845	7.985	6.745	6.955	7.04	7.225	8.15	7.405	7.46	7.115	7.625	8.925	8.58	8.62	9.025	7.625	7.445	6.99	8.325	8.275	7.79	7.89
Chr4+5	9.265	8.06	8.06	8.08	8.18	8.49	8.615	8.21	7.085	8.44	7.14	7.345	7.5	9.12	8.55	7.145	7.58	8.955	8.47
Chr2+3	7.61	7.785	8.185	9.185	8.48	8.645	8.16	7.76	8.6	8.23	7.69	8.19	7.54	9.59	9.41	9.805	8.15	7.815	7.29	7.455
Chr2+1	7.045	7.725	6.53	9.045	9.33	8.27	7.78	10.85	9.56	8.37	8.455	7.54	7.3	7.875	9.815	10.8	9.335	8.12	7.87	7.105	8.385	7.98	7.405	7.79	8.28	8.045	8.27	7.695	8.235
[truncated: 14 more columns]

## Sheet: Length of longest chromosome
Description：length of longest chromosomes was measured at the end of anaphase using images taken from live cell imaging, each number represents a biological replicate.
Cell Line	Length of longest chromosome (μm)
WT	6.688	6.361	4.234	4.607	5.345	4.387	5.713	5.357	6.405	6.162	5.41	6.795	6.106	7.382	7.039	6.967	5.932	5.179	7.218	5.305	6.384	6.645	7.56	7.72	6.04	6.08	7.07	6.64	7.46	7.56	7.72	7.88	7.15	7.24	7.51	6.35	5.41	6.46	6.69	6.41	5.95	7.38	6.87	5.54	6.37	6.41	6.99	6.25	7.23
Chr1+2‘	7.055	6.15	6.578	7.536	7.527	7.223	7.667	7.588	6.655	6.752	7.008	6.955	7.16	6.896	7.26	6.261	7.441	6.961	5.021	6.283	7.223	7.733	7.761	6.141	5.404	8.465	8.674	7.389	7.996	7.819	9.211	7.435	5.304	7.776	5.891	6.379	6.216	6.213	6.095	6.728	7.275	6.496	5.586	6.177
Chr4+5	7.564	7.873	7.534	7.158	7.775	7.292	7.849	7.603	6.801	7.223	6.721	7.052	7.223	6.736	8.126	8.159	7.665	7.518	6.298	7.092	6.331	7.63	8.296	7.734	6.617	7.362	6.434	7.645	7.228	6.974	7.571	8.622	7.815	8.749	7.776	8.616	6.22	6.746	6.882	7.122	7.837	6.714	8.314	8.569	8.162
Chr2+3	8.016	7.928	8.602	7.788	8.611	9.011	8.047	8.162	8.058	8.233	8.565	9.528	8.538	9.476	8.259	8.297	9.113	7.599	8.01	9.116	8.493	8.302	8.914	7.394	8.223	8.352	8.582	8.286	9.807	9.809	7.994	8.204	8.341	8.473	9.616	7.658	8.769	7.958	8.775	7.989	9.651	8.249	9.873	10.25	8.431	7.142	10.65	9.689	9.202
Chr2+1	9.651	7.65	8.125	8.015	7.688	8.856	7.413	7.435	9.126	10.22	11.58	8.784	10.32	8.254	9.331	10.64	9.847	8.12	7.392	8.788	8.335	7.536	10.75	11.73	10.95	9.906	8.421	9.39	8.849	8.576	7.502	8.286	7.816	8.311	8.564	7.541	7.731	6.696	8.531	7.227	9.741	9.158	10.77	10.44	9.227	9.036	7.7	8.048	8.424
[truncated: 59 more columns]
