# Supplementary material for: Chromosome length is constrained by spindle scaling to ensure faithful mitosis in mammals
Source: Mol Syst Biol. 2026 Jan 15;22(4):480–96. doi: 10.1038/s44320-026-00188-8 (PMC13047055; doi:10.1038/s44320-026-00188-8)
Supplement: Supplementary file 16 — Source data Fig. 2 [file 44320_2026_188_MOESM16_ESM.zip › Figure 2/2F/Length of spindle axes in cells of different DNA ploidy.xlsx]

## Sheet: Sheet2
Description：length of spindle axis was measured at the end of anaphase using images taken from live cell imaging, each number represents a biological replicate.
Cell Line	Length of spindle axis (μm)
WT-1N	12.33	10.69	12.36	12.83	13.67	16.24	14.73	16	13.12	15.06	12.63	13.64	12.91	12.61	11.56	12.17	12.69	11.48	14.07	11.55	13.76	13.75	15.06
WT-2N	15.16	12.09	11.99	13.08	13.29	13.2	13.72	15.01	15.89	13.19	13.36	15.18	13	15.9	16.1	16.9	15.9	16.2	16.8	17.16	17.1	16.9	16.3	12.8	16	16.8	15.1	15	16.8	15.5	16.5	17.4	16.2	13.6	15.1	14.6	15.2	15	15	12.7	14.6	15.3	13.9	14.5	16	15.3	13.2	14.2	14
WT-4N	20	21.4	19.3	18	20	18.3	19.3	20.5	20.7	18.7	16.8	18.7	18.8	18	16.9	21	17	18.4	17.8	17.5	18.8	19.2	18	16.8	18.6	16.7	19.6	18.8	18.4	19.2	17.8
2+3-4N	22.5	19.2	22.7	20.1	20.8	20.2	20.3	20.4	24.1	22.9	19.9	20.9	19.3	20.9	19.5	19.2	22.7	22.8	23.9	23.8	23.2
2+1-4N	25.2	21.6	22.7	21	20.6	18.9	21.1	21.8	20.9	20.3	21.5	22.5	21	24.6	21.2	23.1	21.6	23.3	24.7	22.4	22.8
[truncated: 14 more columns]
