# Supplementary material for: Chromosome length is constrained by spindle scaling to ensure faithful mitosis in mammals
Source: Mol Syst Biol. 2026 Jan 15;22(4):480–96. doi: 10.1038/s44320-026-00188-8 (PMC13047055; doi:10.1038/s44320-026-00188-8)
Supplement: Supplementary file 16 — Source data Fig. 2 [file 44320_2026_188_MOESM16_ESM.zip › Figure 2/2G/Readme.txt]

This figure panel illustrates ploidy changes in tetraploid cell lines, as measured by FACS and 3D view. Source data of FACS were exported in PDF format for color adjustment.
