# Supplementary material for: Chromosome length is constrained by spindle scaling to ensure faithful mitosis in mammals
Source: Mol Syst Biol. 2026 Jan 15;22(4):480–96. doi: 10.1038/s44320-026-00188-8 (PMC13047055; doi:10.1038/s44320-026-00188-8)
Supplement: Supplementary file 17 — Source data Fig. 3 [file 44320_2026_188_MOESM17_ESM.zip]

Archive with 58 entries (51 files):
- Figure 3/
- Figure 3/3A/
- Figure 3/3A/Confocal Chr1+2' DNA Aurora-1.tif
- Figure 3/3A/Confocal Chr1+2' DNA Aurora-2.tif
- Figure 3/3A/Confocal Chr1+2' DNA Aurora-3.tif
- Figure 3/3A/Confocal Chr2+1 DNA Aurora B-1.tif
- Figure 3/3A/Confocal Chr2+1 DNA Aurora B-2.tif
- Figure 3/3A/Confocal Chr2+1 DNA Aurora B-3.tif
- Figure 3/3A/Confocal Chr2+3 DNA Aurora B-1.tif
- Figure 3/3A/Confocal Chr2+3 DNA Aurora B-2.tif
- Figure 3/3A/Confocal Chr2+3 DNA Aurora B-3.tif
- Figure 3/3A/Confocal Chr4+5 DNA Aurora B-1.tif
- Figure 3/3A/Confocal Chr4+5 DNA Aurora B-2.tif
- Figure 3/3A/Confocal Chr4+5 DNA Aurora B-3.tif
- Figure 3/3A/Confocal WT DNA Aurora B-1.tif
- Figure 3/3A/Confocal WT DNA Aurora B-2.tif
- Figure 3/3A/Confocal WT DNA Aurora B-3.tif
- Figure 3/3B/
- Figure 3/3B/Fluorescent Intensity of Aurora B.xlsx
- Figure 3/3C/
- Figure 3/3C/Length of spindle axis.xlsx
- Figure 3/3D/
- Figure 3/3D/Half length of spindle axis and length of the longest chromosome with Aurora B inhibitor.xlsx
- Figure 3/3D/Readme.txt
- Figure 3/3E/
- Figure 3/3E/Live cell imaging Chr2+1 Aurora B-Inhibitor 0min.tif
- Figure 3/3E/Live cell imaging Chr2+1 Aurora B-Inhibitor 15min.tif
- Figure 3/3E/Live cell imaging Chr2+1 Aurora B-Inhibitor 24min.tif
- Figure 3/3E/Live cell imaging Chr2+1 Aurora B-Inhibitor 48min.tif
- Figure 3/3E/Live cell imaging Chr2+1 Aurora B-Inhibitor 6min.tif
- Figure 3/3E/Live cell imaging Chr2+1 Aurora B-Inhibitor 72min.tif
- Figure 3/3E/Live cell imaging Chr2+1 Aurora B-Inhibitor 96min.tif
- Figure 3/3E/Live cell imaging Chr4+5 Aurora B-Inhibitor 0min.tif
- Figure 3/3E/Live cell imaging Chr4+5 Aurora B-Inhibitor 104min.tif
- Figure 3/3E/Live cell imaging Chr4+5 Aurora B-Inhibitor 18min.tif
- Figure 3/3E/Live cell imaging Chr4+5 Aurora B-Inhibitor 33min.tif
- Figure 3/3E/Live cell imaging Chr4+5 Aurora B-Inhibitor 3min.tif
- Figure 3/3E/Live cell imaging Chr4+5 Aurora B-Inhibitor 6min.tif
- Figure 3/3E/Live cell imaging Chr4+5 Aurora B-Inhibitor 9min.tif
- Figure 3/3E/Live cell imaging WT Aurora B-Inhibitor 0min.tif
- Figure 3/3E/Live cell imaging WT Aurora B-Inhibitor 12min.tif
- Figure 3/3E/Live cell imaging WT Aurora B-Inhibitor 15min.tif
- Figure 3/3E/Live cell imaging WT Aurora B-Inhibitor 18min.tif
- Figure 3/3E/Live cell imaging WT Aurora B-Inhibitor 3min.tif
- Figure 3/3E/Live cell imaging WT Aurora B-Inhibitor 6min.tif
- Figure 3/3E/Live cell imaging WT Aurora B-Inhibitor 9min.tif
- Figure 3/3F/
- Figure 3/3F/FACS Chr2+1 Aurora B-Inhibitor D18.pdf
- Figure 3/3F/FASC Chr2+1 D0.pdf
- Figure 3/3F/FASC Chr2+1 D18.pdf
- Figure 3/3F/FASC Chr4+5 Aurora B-Inhibitor D18.pdf
- Figure 3/3F/FASC Chr4+5 D0.pdf
- Figure 3/3F/FASC Chr4+5 D18.pdf
- Figure 3/3F/FASC WT 4N.pdf
- Figure 3/3F/FASC WT Aurora B-Inhibitor D18.pdf
- Figure 3/3F/FASC WT D0.pdf
- Figure 3/3F/FASC WT D18.pdf
- Figure 3/3F/Readme.txt
