# Supplementary material for: Chromosome length is constrained by spindle scaling to ensure faithful mitosis in mammals
Source: Mol Syst Biol. 2026 Jan 15;22(4):480–96. doi: 10.1038/s44320-026-00188-8 (PMC13047055; doi:10.1038/s44320-026-00188-8)
Supplement: Supplementary file 17 — Source data Fig. 3 [file 44320_2026_188_MOESM17_ESM.zip › Figure 3/3B/Fluorescent Intensity of Aurora B.xlsx]

## Sheet: Sheet1
Description：fluorescent Intensity of Aurora B was measured at end of anaphase using images taken from confocal.
Cell Line	Bridges	Fluorescent Intensity of Aurora B	Fluorescent Intensity of DAPI	Relative Fluorescence Intensity of Aurora B
WT-1	No	49	214.5	0.228438
WT-2	No	64.8	198.5	0.326448
WT-3	No	40	131.5	0.304183
WT-4	No	30	144.5	0.207612
WT-5	No	49.5	161	0.307453
WT-6	No	41.6	132.5	0.313962
WT-7	No	51.6	170.5	0.302639
WT-8	No	48.2	164.5	0.293009
WT-9	No	50.2	163.5	0.307034
WT-10	No	61.9	189	0.327513
Chr1+2'-1	No	50	131.5	0.380228
Chr1+2'-2	No	58	156.5	0.370607
Chr1+2'-3	No	42	124	0.33871
Chr1+2'-4	No	54	155.5	0.347267
Chr1+2'-5	No	41.5	132	0.314394
Chr1+2'-6	No	40.9	131.5	0.311027
Chr1+2'-7	No	50	152.5	0.327869
Chr1+2'-8	No	52	145	0.358621
Chr1+2'-9	No	51.8	141.5	0.366078
Chr1+2'-10	No	42	113.5	0.370044
Chr4+5-2	No	46	147	0.312925
Chr4+5-3	No	48.2	132	0.365152
Chr4+5-4	No	30	108	0.277778
Chr4+5-6	No	36	112	0.321429
Chr4+5-7	No	36	109.5	0.328767
Chr4+5-10	No	38.9	123	0.31626
Chr4+5-13	No	38	123	0.308943
Chr4+5-1	With	88.7	168	0.527976
Chr4+5-5	With	81.2	161	0.504348
Chr4+5-8	With	56	109	0.513761
Chr4+5-9	With	60	115.5	0.519481
Chr4+5-11	With	60	114.5	0.524017
Chr4+5-12	With	76	141	0.539007
Chr4+5-14	With	59.3	112.5	0.527111
Chr4+5-15	With	62.5	116.5	0.536481
Chr2+3-1	With	82	124	0.66129
Chr2+3-2	With	109	154	0.707792
Chr2+3-3	With	104	165	0.630303
Chr2+3-4	With	98.4	146	0.673973
Chr2+3-5	With	97.2	139	0.699281
Chr2+3-6	With	108	149	0.724832
Chr2+3-7	With	96.5	139	0.694245
Chr2+3-8	With	104	155.5	0.66881
Chr2+1-1	With	138	189	0.730159
Chr2+1-2	With	108	163	0.662577
Chr2+1-3	With	106	147	0.721088
Chr2+1-4	With	119	170	0.7
Chr2+1-5	With	87.3	133	0.656391
Chr2+1-6	With	84	118	0.711864
Chr2+1-7	With	88	126	0.698413
Chr2+1-8	With	90	136	0.661765
