# Supplementary material for: Chromosome length is constrained by spindle scaling to ensure faithful mitosis in mammals
Source: Mol Syst Biol. 2026 Jan 15;22(4):480–96. doi: 10.1038/s44320-026-00188-8 (PMC13047055; doi:10.1038/s44320-026-00188-8)
Supplement: Supplementary file 17 — Source data Fig. 3 [file 44320_2026_188_MOESM17_ESM.zip › Figure 3/3C/Length of spindle axis.xlsx]

## Sheet: Sheet2
Description：length of spindle axis was measured at the end of anaphase with/without Aurora B inhibitor using images taken from live cell imaging, each number represents a biological replicate.
Cell Line	Length of spindle axis (μm)
WT	14.1	14.8	15.3	14.5	16.9	16	16.2	15.8	14.4	15.3	14.9	16	12.7	16.6	14.4	15.3	14	14.9	15.4	14.7	14.4	14	15.3	14.4	12.8	16	16.3	15	12.6	14.8
WT+Aurora B inhibitor	16	13.8	13	14.8	12.7	13.3	15.8	12.1	15	12.4	12.5	12.7	12.8	15.2	16	12.5	12.6	13.6	16	15.4	13.4	16.3	16.6	13.9	12.9	16.9	13.4	14.9	13.6	15.2
Chr4+5	16.3	18	15.9	16.8	16.9	15.6	15.7	17.8	16.6	16	17.1	15.9	14.9	16.3	14.7	16.4	17.2	14.7	18	14.6	17	15.1	15.3	14	17.9	17	16.5	17.2	19.7	16.8
Chr4+5+Aurora B inhibitor	15.2	12	14.3	16.1	16.6	13.4	14.4	15.1	15.7	16.3	13.2	12.9	13.9	13.4	13.1	12.5	14.8	13.8	13.6	14.4	15.8	14.8	13.5	16.8	15.6	14.6	15.9	15.9	14.8	15.7
Chr2+1	17.1	16	20.5	18.1	19.1	16.9	16.4	15	16.4	16.8	16	16.4	16.9	17.8	19.2	18.8	16.5	18.8	17.3	17.2	17.6	16	17.4	17.5	17.1	17.3	17.3	17	15.8	15.9
Chr2+1+Aurora B inhibitor	15.7	14.1	15.3	14.2	14.6	15.8	14.6	15.7	15.1	15.4	15.8	15.5	14.5	15.8	14.7	15.2	15.6	15.6	14.4	15.1	16.7	15.7	14.4
