# Supplementary material for: Chromosome length is constrained by spindle scaling to ensure faithful mitosis in mammals
Source: Mol Syst Biol. 2026 Jan 15;22(4):480–96. doi: 10.1038/s44320-026-00188-8 (PMC13047055; doi:10.1038/s44320-026-00188-8)
Supplement: Supplementary file 17 — Source data Fig. 3 [file 44320_2026_188_MOESM17_ESM.zip › Figure 3/3D/Half length of spindle axis and length of the longest chromosome with Aurora B inhibitor.xlsx]

## Sheet: Half length of spindle axis
Description：these values were derived from values with Aurora B inhibitor from Figure 3B , with each data point divided by two.
Cell Line	Half length of spindle axis (μm)
WT	8	6.9	6.5	7.4	6.35	6.65	7.9	6.05	7.5	6.2	6.25	6.35	6.4	7.6	8	6.25	6.3	6.8	8	7.7	6.7	8.15	8.3	6.95	6.45	8.45	6.7	7.45	6.8	7.6
Chr4+5	7.6	6	7.15	8.05	8.3	6.7	7.2	7.55	7.85	8.15	6.6	6.45	6.95	6.7	6.55	6.25	7.4	6.9	6.8	7.2	7.9	7.4	6.75	8.4	7.8	7.3	7.95	7.95	7.4	7.85
Chr2+1	7.85	7.05	7.65	7.1	7.3	7.9	7.3	7.85	7.55	7.7	7.9	7.75	7.25	7.9	7.35	7.6	7.8	7.8	7.2	7.55	8.35	7.85	7.2

## Sheet: Length of longest chromosome
Description：length of longest chromosomes was measured with Aurora B inhibitor at the end of anaphase using images taken from live cell imaging, each number represents a biological replicate.
Cell Line	Length of longest chromosome (μm)
WT	6.28	6.4	6.04	5.49	5.72	5.41	6.2	5.73	5.21	5.08	6.18	5.45	6.57	6.43	6.15	6.3	5.14	6.25	6.62	6.34	6.39	6.53	5.41	6.58	6.78	7.4	6.58	6.52	6.23	6.23	5.3	6.6	5.94	5.4	5.14	5.57	5.2	5.64	6.88	5.87	5.08	5.95	5.2		6.7	5.46		6.12	7.19
Chr4+5	7.14	6.73	6.41	6.56	6.5	7.89	9.15	9.57	7.9	8.08	8.68	7.15	7.03	7.38	7.14	7.38	8.19	7.66	7.26	6.83	8.26	8.51	6.92	7.15	7.02	8.03	7.22	7.8	6.68	5.89	7.36	6.18	6.56	6.78	6.97	9.62	7.53	7.54	7.19	8.08	6.36	6.93	6.56	6.53	7.72		7.75	7.94	6.37
Chr2+1	8.08	8.39	8.42	8.18	8.21	8.36	8.1	8.37	8.36	8.53	8.66	7.68	8.48	8.6	8.39	8.68	8.86	8.76	8.46	8.21	8.68	8.42	8.81	8.67	8.64	7.59	8.36
[truncated: 11 more columns]
