# Supplementary material for: Chromosome length is constrained by spindle scaling to ensure faithful mitosis in mammals
Source: Mol Syst Biol. 2026 Jan 15;22(4):480–96. doi: 10.1038/s44320-026-00188-8 (PMC13047055; doi:10.1038/s44320-026-00188-8)
Supplement: Supplementary file 18 — Source data Fig. 4 [file 44320_2026_188_MOESM18_ESM.zip]

Archive with 30 entries (22 files):
- Figure 4/
- Figure 4/4A/
- Figure 4/4A/FACS Chr2+1 ESCs.pdf
- Figure 4/4A/FACS Chr2+3 ESCs.pdf
- Figure 4/4A/FACS Chr4+5 ESCs.pdf
- Figure 4/4A/FACS WT ESCs.pdf
- Figure 4/4A/Readme.txt
- Figure 4/4A/Teratoma all cell lines.jpg
- Figure 4/4B/
- Figure 4/4B/Weight of teratoma.xlsx
- Figure 4/4C/
- Figure 4/4C/FACS Chr2+1 teratoma.pdf
- Figure 4/4C/FACS Chr2+3 teratoma.pdf
- Figure 4/4C/FACS Chr4+5 teratoma.pdf
- Figure 4/4C/FACS WT teratoma.pdf
- Figure 4/4C/Readme.txt
- Figure 4/4D/
- Figure 4/4D/Chromosome spread Chr2+1.tif
- Figure 4/4D/Chromosome spread Chr2+3.tif
- Figure 4/4D/Chromosome spread Chr4+5.tif
- Figure 4/4D/Chromosome spread WT.tif
- Figure 4/4E/
- Figure 4/4E/Chromosome number per karyotype.xlsx
- Figure 4/4F/
- Figure 4/4F/Confocal Chr2+1.tif
- Figure 4/4F/Confocal Chr2+3.tif
- Figure 4/4F/Confocal Chr4+5.tif
- Figure 4/4F/Confocal WT.tif
- Figure 4/4G/
- Figure 4/4G/Percentage of chromosome bridge.xlsx
