# Supplementary material for: Chromosome length is constrained by spindle scaling to ensure faithful mitosis in mammals
Source: Mol Syst Biol. 2026 Jan 15;22(4):480–96. doi: 10.1038/s44320-026-00188-8 (PMC13047055; doi:10.1038/s44320-026-00188-8)
Supplement: Supplementary file 18 — Source data Fig. 4 [file 44320_2026_188_MOESM18_ESM.zip › Figure 4/4A/Readme.txt]

Source data of FACS were exported in PDF format for color adjustment. For macroscopic picuture of teratomas, upper left: teratomas from WT ESCs; upper right: teratomas from Chr4+5 ESCs; down left: teratomas from Chr2+3 ECSs; down right: teratomas from Chr2+1 ESCs. 
