# Supplementary material for: Chromosome length is constrained by spindle scaling to ensure faithful mitosis in mammals
Source: Mol Syst Biol. 2026 Jan 15;22(4):480–96. doi: 10.1038/s44320-026-00188-8 (PMC13047055; doi:10.1038/s44320-026-00188-8)
Supplement: Supplementary file 18 — Source data Fig. 4 [file 44320_2026_188_MOESM18_ESM.zip › Figure 4/4B/Weight of teratoma.xlsx]

## Sheet: Sheet2
Description：for each cell line three separate teratomas were weighed.
Cell Line	Weight of teratoma (g)
WT	1.935	0.951	0.977
Chr4+5	0.82	1.25	0.301
Chr2+3	1.153	0.996	0.333
Chr2+1	1.313	1.279	0.285
