# Supplementary material for: Chromosome length is constrained by spindle scaling to ensure faithful mitosis in mammals
Source: Mol Syst Biol. 2026 Jan 15;22(4):480–96. doi: 10.1038/s44320-026-00188-8 (PMC13047055; doi:10.1038/s44320-026-00188-8)
Supplement: Supplementary file 18 — Source data Fig. 4 [file 44320_2026_188_MOESM18_ESM.zip › Figure 4/4E/Chromosome number per karyotype.xlsx]

## Sheet: Sheet2
Description：Karyotypes of teratomas were obtained by standard karyotyping analysis, each number represents a biological replicate.
Cell Line	Chromosome number per karyotype
WT	40	40	40	40	40	40	40	40	40	40	40	40	40	40	40	40	80	80	160
Chr4+5	76	76	38	76							38	76	38	38	57	38	38	76	38	76	38	38	38	76	76	76	38	38	80	76	38	38	38	38	38
Chr2+3	76	76	76	76	38	76	57	76	38	38	57	76	57	76	76
Chr2+1	76	38	76	76	38	76	57	57	57	152	76	38	76	76	38	76	76	38	76
