# Supplementary material for: Chromosome length is constrained by spindle scaling to ensure faithful mitosis in mammals
Source: Mol Syst Biol. 2026 Jan 15;22(4):480–96. doi: 10.1038/s44320-026-00188-8 (PMC13047055; doi:10.1038/s44320-026-00188-8)
Supplement: Supplementary file 18 — Source data Fig. 4 [file 44320_2026_188_MOESM18_ESM.zip › Figure 4/4G/Percentage of chromosome bridge.xlsx]

## Sheet: Sheet2
Description: only cells at the end of anaphase were used for analysis.
Cell Line	Number of nuclear image with chromosome bridge	Total number
WT	1	18
Chr4+5	1	14
Chr2+3	8	17
Chr2+1	12	20
